# Supplementary material for: S 47445 Produces Antidepressant- and Anxiolytic-Like Effects through Neurogenesis Dependent and Independent Mechanisms
Source: Front Pharmacol. 2017 Jul 19;8:462. doi: 10.3389/fphar.2017.00462 (PMC5515821; doi:10.3389/fphar.2017.00462)
Supplement: Supplementary file 3 [file Table_2.XLSX]

## Sheet: Rats
			Supplementary Table 2: Overall statistical results of experiments performed in rats
		Two Way Anova analysis of effects of chronic stress and/or S47445 or imipramine or venlafaxine chronic administration																									Legends
																											CON	Control (no stress)
			SS	Degrees of Freedom	MS	F	p																				STR	Chronic stress
		Interaction	13622.1	1	13622.1	1115.16	0																				Veh	Vehicle
		GROUP	589.861	1	589.861	48.2887	1.18017e-11																				S .3	S 47445 (0.3 mg/kg)
		WEEKS	631.04	6	105.173	8.60997	6.46883e-09																				S 1	S 47445 (1 mg/kg)
		TREATMENT	1436.07	7	205.153	16.7947	0																				S 3	S 47445 (3 mg/kg)
		Residual	5973.28	489	12.2153																						S 10	S 47445 (10 mg/kg)
																												p<0.05
		Post-hoc analysis of effects of chronic stress and/or S47445 or imipramine or venlafaxine chronic administration
		GROUP			CON	CON	CON	CON	CON	CON	CON	STR	STR	STR	STR	STR	STR	STR	STR	STR	STR	STR	STR	STR	STR	STR	STR	STR	STR	STR	STR	STR	STR	STR	STR	STR	STR	STR	STR	STR	STR	STR	STR	STR	STR	STR	STR	STR	STR
			WEEKS		WEEK O	WEEK 1	WEEK 2	WEEK 3	WEEK 4	WEEK 5	Withd	WEEK O	WEEK O	WEEK O	WEEK O	WEEK O	WEEK O	WEEK O	WEEK O	WEEK 1	WEEK 1	WEEK 1	WEEK 1	WEEK 1	WEEK 1	WEEK 1	WEEK 1	WEEK 2	WEEK 2	WEEK 2	WEEK 2	WEEK 2	WEEK 2	WEEK 2	WEEK 2	WEEK 3	WEEK 3	WEEK 3	WEEK 3	WEEK 3	WEEK 3	WEEK 3	WEEK 3	WEEK 4	WEEK 4	WEEK 4	WEEK 4	WEEK 4	WEEK 4
				TREATMENT	{2}	{10}	{18}	{26}	{34}	{42}	{50}	{57}	{58}	{59}	{60}	{61}	{62}	{63}	{64}	{65}	{66}	{67}	{68}	{69}	{70}	{71}	{72}	{73}	{74}	{75}	{76}	{77}	{78}	{79}	{80}	{81}	{82}	{83}	{84}	{85}	{86}	{87}	{88}	{89}	{90}	{91}	{92}	{93}	{94}
	2	CON	WEEK O	Veh-S		0.754725	0.615268	0.505462	0.570289	0.441316	0.905013	0.00821765	0.00724968	0.0114756	0.0075335	0.0104009	0.0146064	0.0117593	0.0111981	0.00787724	0.0209569	0.13714	0.219829	0.195893	0.308478	0.134494	0.212067	0.00344543	0.00209858	0.0412347	0.00104879	0.0354739	0.791806	0.110325	0.239402	0.000512195	0.00462262	0.0381282	0.0769353	0.257742	0.371204	0.787908	0.437042	0.00432243	0.00835747	0.249342	0.524117	0.431099	0.953286
	10	CON	WEEK 1	Veh-S	0.754725		0.849149	0.328079	0.7985	0.279277	0.846883	0.0196041	0.0174962	0.0265259	0.0181171	0.0242689	0.0329794	0.0271178	0.0259452	0.0188659	0.0456313	0.239979	0.360105	0.326297	0.18348	0.235962	0.118929	0.00888239	0.0056403	0.0835195	0.00297978	0.0730545	0.961353	0.19865	0.387254	0.00153663	0.0116167	0.0779011	0.144922	0.412318	0.227793	0.965388	0.276082	0.0109265	0.0199063	0.400881	0.745402	0.634718	0.799618
	18	CON	WEEK 2	Veh-S	0.615268	0.849149		0.242878	0.948102	0.203478	0.701515	0.0319328	0.0287001	0.0423898	0.029655	0.0390044	0.0519598	0.0432742	0.0415209	0.0308035	0.0703343	0.324521	0.468344	0.428566	0.128595	0.319582	0.0803588	0.015166	0.0098776	0.123249	0.00539805	0.108887	0.811372	0.273228	0.499935	0.00287776	0.0195291	0.115559	0.204763	0.528835	0.162798	0.8153	0.200926	0.0184347	0.0323944	0.515678	0.892993	0.775693	0.657036
	26	CON	WEEK 3	Veh-S	0.505462	0.328079	0.242878		0.217667	0.917056	0.432368	0.00096991	0.000834802	0.00144885	0.00087404	0.00128705	0.00193916	0.00149215	0.00140673	0.000921985	0.00300754	0.0316472	0.0587203	0.050418	0.724158	0.0308592	0.560024	0.000344789	0.000192262	0.00691588	8.54404e-05	0.00573992	0.352574	0.0239095	0.0657748	3.72039e-05	0.000488382	0.00627591	0.0151063	0.0725953	0.819233	0.349962	0.911319	0.000450982	0.00098972	0.0694463	0.192918	0.146518	0.468787
	34	CON	WEEK 4	Veh-S	0.570289	0.7985	0.948102	0.217667		0.181351	0.653903	0.0374656	0.0337535	0.0494116	0.034851	0.0455536	0.0602745	0.050418	0.0484222	0.03617	0.080983	0.357458	0.509164	0.467458	0.113082	0.3522	0.0697782	0.0180821	0.0118793	0.139826	0.00656759	0.123952	0.761328	0.302684	0.542161	0.00354133	0.023161	0.131334	0.228908	0.572254	0.144129	0.765187	0.179008	0.0218898	0.0379949	0.558565	0.944648	0.825985	0.6107
	42	CON	WEEK 5	Veh-S	0.441316	0.279277	0.203478	0.917056	0.181351		0.373914	0.000670693	0.000575053	0.00101245	0.000602789	0.000896574	0.00136574	0.00104352	0.000982247	0.000636724	0.00214411	0.0243142	0.0461783	0.0394146	0.803531	0.0236872	0.632144	0.000232386	0.000127823	0.00505233	5.57814e-05	0.00416969	0.301332	0.0181873	0.0519598	2.38629e-05	0.00033195	0.00457131	0.011313	0.0575766	0.901004	0.298974	0.99423	0.000305934	0.000684749	0.0549802	0.159779	0.119783	0.407393
	50	CON	Withd	Veh-S	0.905013	0.846883	0.701515	0.432368	0.653903	0.373914		0.0115695	0.010252	0.0159625	0.010639	0.0145198	0.0201357	0.0163424	0.0155904	0.0111069	0.0284916	0.171435	0.267893	0.240268	0.255322	0.168296	0.171661	0.0049967	0.00309224	0.054527	0.00157848	0.047209	0.884993	0.13944	0.290327	0.000787048	0.00663882	0.0505873	0.0989405	0.311229	0.310885	0.880997	0.370046	0.00622169	0.0117593	0.301669	0.604634	0.504077	0.951558
	57	STR	WEEK O	Veh-IMI	0.00821765	0.0196041	0.0319328	0.00096991	0.0374656	0.000670693	0.0115695		0.965965	0.907305	0.976344	0.934866	0.838962	0.900431	0.914186	0.988459	0.735572	0.244336	0.154495	0.174618	0.000267521	0.248453	0.000109102	0.775139	0.660699	0.543599	0.519889	0.585604	0.0172264	0.291977	0.140407	0.398456	0.848016	0.56539	0.378199	0.128776	0.000426417	0.0174623	0.000653503	0.831058	0.995384	0.133932	0.0442498	0.0625686	0.00973535
	58	STR	WEEK O	Veh-S	0.00724968	0.0174962	0.0287001	0.000834802	0.0337535	0.000575053	0.010252	0.965965		0.873585	0.989613	0.901004	0.805769	0.866752	0.880427	0.977498	0.70366	0.227515	0.142553	0.161499	0.000227286	0.23143	9.19187e-05	0.808009	0.69189	0.515678	0.547923	0.556623	0.0153467	0.272912	0.129321	0.422691	0.881568	0.536906	0.355574	0.118419	0.000363941	0.0155598	0.000560165	0.864477	0.961353	0.123249	0.0399672	0.0568245	0.0086073
	59	STR	WEEK O	IMI	0.0114756	0.0265259	0.0423898	0.00144885	0.0494116	0.00101245	0.0159625	0.907305	0.873585		0.883851	0.972307	0.930841	0.993076	0.993076	0.895853	0.824859	0.29463	0.190954	0.214454	0.000414055	0.29931	0.000172783	0.687629	0.578663	0.623426	0.447339	0.66805	0.0234228	0.348475	0.174389	0.336723	0.758024	0.646616	0.444322	0.160638	0.000651806	0.0237315	0.000987223	0.741574	0.911892	0.166742	0.0579557	0.0807329	0.0135147
	60	STR	WEEK O	Venla	0.0075335	0.0181171	0.029655	0.00087404	0.034851	0.000602789	0.010639	0.976344	0.989613	0.883851		0.911319	0.815862	0.877005	0.890706	0.987882	0.713344	0.232557	0.146118	0.16542	0.000238913	0.236533	9.68684e-05	0.797942	0.682316	0.524117	0.539291	0.56539	0.0158999	0.278636	0.132628	0.415207	0.871306	0.545519	0.362384	0.121507	0.000382027	0.0161198	0.00058723	0.854253	0.971731	0.126435	0.0412347	0.0585284	0.00893834
	61	STR	WEEK O	S .3	0.0104009	0.0242689	0.0390044	0.00128705	0.0455536	0.000896574	0.0145198	0.934866	0.901004	0.972307	0.911319		0.903295	0.965388	0.979229	0.923371	0.797942	0.278956	0.179475	0.201944	0.000363941	0.283468	0.000150834	0.713344	0.602617	0.599096	0.468344	0.642985	0.0213987	0.330945	0.163668	0.354447	0.784571	0.621893	0.423946	0.150568	0.000575053	0.021684	0.00087404	0.767948	0.939468	0.156382	0.053541	0.0749156	0.0122707
	62	STR	WEEK O	S 1	0.0146064	0.0329794	0.0519598	0.00193916	0.0602745	0.00136574	0.0201357	0.838962	0.805769	0.930841	0.815862	0.903295		0.937742	0.923946	0.827675	0.892993	0.33636	0.222006	0.248158	0.000569054	0.341466	0.000241572	0.62496	0.520827	0.686033	0.397246	0.732304	0.0292273	0.394834	0.203478	0.294962	0.692957	0.710111	0.497641	0.188034	0.000887497	0.0296012	0.00133242	0.677018	0.843487	0.194898	0.0703343	0.0968963	0.0171261
	63	STR	WEEK O	S 3	0.0117593	0.0271178	0.0432742	0.00149215	0.050418	0.00104352	0.0163424	0.900431	0.866752	0.993076	0.877005	0.965388	0.937742		0.986152	0.888991	0.831622	0.298639	0.193906	0.217667	0.000427558	0.303362	0.000178723	0.681255	0.572746	0.629574	0.442173	0.674376	0.0239541	0.352948	0.177149	0.332383	0.751431	0.65286	0.449502	0.163233	0.000672435	0.0242689	0.00101757	0.735027	0.905013	0.169412	0.0591057	0.0822433	0.0138426
	64	STR	WEEK O	S 10	0.0111981	0.0259452	0.0415209	0.00140673	0.0484222	0.000982247	0.0155904	0.914186	0.880427	0.993076	0.890706	0.979229	0.923946	0.986152		0.902722	0.818109	0.290657	0.188034	0.211275	0.000400953	0.295295	0.000167029	0.694025	0.58461	0.617303	0.45254	0.661747	0.0229017	0.344037	0.171661	0.3411	0.764636	0.640397	0.439176	0.158074	0.000631769	0.0232044	0.000957716	0.748141	0.918777	0.164105	0.0568245	0.0792451	0.0131936
	65	STR	WEEK 1	Veh-IMI	0.00787724	0.0188659	0.0308035	0.000921985	0.03617	0.000636724	0.0111069	0.988459	0.977498	0.895853	0.987882	0.923371	0.827675	0.888991	0.902722		0.7247	0.238539	0.150364	0.170084	0.000253185	0.242587	0.000102962	0.786239	0.67121	0.53405	0.529308	0.575701	0.0165676	0.285416	0.136569	0.406575	0.859362	0.555653	0.370432	0.125189	0.000404192	0.0167956	0.000620348	0.842355	0.983844	0.130233	0.0427564	0.0605697	0.00933895
	66	STR	WEEK 1	Veh-S	0.0209569	0.0456313	0.0703343	0.00300754	0.080983	0.00214411	0.0284916	0.735572	0.70366	0.824859	0.713344	0.797942	0.892993	0.831622	0.818109	0.7247		0.408211	0.277038	0.30745	0.000919648	0.413967	0.000400953	0.5331	0.437468	0.787352	0.326653	0.835573	0.0406672	0.473679	0.255322	0.237391	0.596587	0.812494	0.586598	0.237105	0.00141367	0.0411634	0.00209358	0.581633	0.739936	0.245215	0.0937527	0.126972	0.0244049
	67	STR	WEEK 1	IMI	0.13714	0.239979	0.324521	0.0316472	0.357458	0.0243142	0.171435	0.244336	0.227515	0.29463	0.232557	0.278956	0.33636	0.298639	0.290657	0.238539	0.408211		0.794594	0.846317	0.0124707	0.991921	0.00641331	0.147322	0.109206	0.577181	0.0710064	0.535477	0.221187	0.911892	0.755824	0.044936	0.175305	0.555168	0.776801	0.72199	0.0175302	0.2231	0.0238649	0.168518	0.246683	0.737207	0.394834	0.483548	0.153247
	68	STR	WEEK 1	Venla	0.219829	0.360105	0.468344	0.0587203	0.509164	0.0461783	0.267893	0.154495	0.142553	0.190954	0.146118	0.179475	0.222006	0.193906	0.188034	0.150364	0.277038	0.794594		0.946951	0.0250484	0.786796	0.0135689	0.0875783	0.0627715	0.413554	0.0390044	0.378981	0.335272	0.710649	0.959624	0.0235988	0.106368	0.395235	0.586598	0.923946	0.0342376	0.337814	0.0453986	0.10177	0.156171	0.940044	0.554684	0.659652	0.242587
	69	STR	WEEK 1	S .3	0.195893	0.326297	0.428566	0.050418	0.467458	0.0394146	0.240268	0.174618	0.161499	0.214454	0.16542	0.201944	0.248158	0.217667	0.211275	0.170084	0.30745	0.846317	0.946951		0.0210766	0.838397	0.0112669	0.100571	0.0727099	0.45254	0.0457091	0.416034	0.303023	0.760777	0.906732	0.0279759	0.121507	0.433216	0.633173	0.871306	0.0290154	0.305401	0.038733	0.116395	0.176456	0.887277	0.511021	0.612221	0.216861
	70	STR	WEEK 1	S 1	0.308478	0.18348	0.128595	0.724158	0.113082	0.803531	0.255322	0.000267521	0.000227286	0.000414055	0.000238913	0.000363941	0.000569054	0.000427558	0.000400953	0.000253185	0.000919648	0.0124707	0.0250484	0.0210766		0.0121226	0.818109	8.72093e-05	4.64348e-05	0.00229707	1.94089e-05	0.00187044	0.199912	0.00910811	0.0284916	7.9614e-06	0.000127092	0.00206379	0.00545771	0.0318755	0.901004	0.198147	0.80913	0.000116591	0.000273466	0.0303067	0.0982065	0.0713445	0.281528
	71	STR	WEEK 1	S 3	0.134494	0.235962	0.319582	0.0308592	0.3522	0.0236872	0.168296	0.248453	0.23143	0.29931	0.236533	0.283468	0.341466	0.303362	0.295295	0.242587	0.413967	0.991921	0.786796	0.838397	0.0121226		0.00622169	0.15016	0.111454	0.584113	0.0725953	0.542161	0.217398	0.919926	0.748141	0.0460215	0.178542	0.561973	0.784571	0.714423	0.0170595	0.219287	0.023248	0.171661	0.250828	0.729585	0.38924	0.477255	0.150364
	72	STR	WEEK 1	S 10	0.212067	0.118929	0.0803588	0.560024	0.0697782	0.632144	0.171661	0.000109102	9.19187e-05	0.000172783	9.68684e-05	0.000150834	0.000241572	0.000178723	0.000167029	0.000102962	0.000400953	0.00641331	0.0135689	0.0112669	0.818109	0.00622169		3.36311e-05	1.73814e-05	0.00105673	6.98393e-06	0.000849862	0.130783	0.00458153	0.0155904	2.75679e-06	4.99189e-05	0.000943272	0.00265204	0.0175984	0.723074	0.129503	0.637297	4.56006e-05	0.000111653	0.016665	0.0597852	0.0421712	0.191443
	73	STR	WEEK 2	Veh-IMI	0.00344543	0.00888239	0.015166	0.000344789	0.0180821	0.000232386	0.0049967	0.775139	0.808009	0.687629	0.797942	0.713344	0.62496	0.681255	0.694025	0.786239	0.5331	0.147322	0.0875783	0.100571	8.72093e-05	0.15016	3.36311e-05		0.878145	0.371977	0.720366	0.406167	0.00771184	0.180646	0.0786319	0.576194	0.925094	0.389638	0.243461	0.0713445	0.000143304	0.00782729	0.000226028	0.942346	0.770711	0.0745637	0.021725	0.0318755	0.0041416
	74	STR	WEEK 2	Veh-S	0.00209858	0.0056403	0.0098776	0.000192262	0.0118793	0.000127823	0.00309224	0.660699	0.69189	0.578663	0.682316	0.602617	0.520827	0.572746	0.58461	0.67121	0.437468	0.109206	0.0627715	0.0727099	4.64348e-05	0.111454	1.73814e-05	0.878145		0.295628	0.837832	0.325231	0.00486546	0.135812	0.0559883	0.68497	0.80465	0.310885	0.187069	0.0505026	7.75499e-05	0.00494163	0.000124207	0.821482	0.656513	0.0529214	0.0144049	0.0215613	0.00254238
	75	STR	WEEK 2	IMI	0.0412347	0.0835195	0.123249	0.00691588	0.139826	0.00505233	0.054527	0.543599	0.515678	0.623426	0.524117	0.599096	0.686033	0.629574	0.617303	0.53405	0.787352	0.577181	0.413554	0.45254	0.00229707	0.584113	0.00105673	0.371977	0.295628		0.211275	0.950406	0.0752688	0.654946	0.385274	0.14692	0.424365	0.974037	0.784016	0.361243	0.00342968	0.0760983	0.00494163	0.411906	0.547442	0.371977	0.159352	0.208653	0.0473692
	76	STR	WEEK 2	Venla	0.00104879	0.00297978	0.00539805	8.54404e-05	0.00656759	5.57814e-05	0.00157848	0.519889	0.547923	0.447339	0.539291	0.468344	0.397246	0.442173	0.45254	0.529308	0.326653	0.0710064	0.0390044	0.0457091	1.94089e-05	0.0725953	6.98393e-06	0.720366	0.837832	0.211275		0.234823	0.00254836	0.0900074	0.0344818	0.840658	0.651296	0.223374	0.127691	0.0308592	3.31191e-05	0.00259059	5.41354e-05	0.666997	0.516145	0.0324525	0.00806286	0.0123954	0.00128386
	77	STR	WEEK 2	S .3	0.0354739	0.0730545	0.108887	0.00573992	0.123952	0.00416969	0.047209	0.585604	0.556623	0.66805	0.56539	0.642985	0.732304	0.674376	0.661747	0.575701	0.835573	0.535477	0.378981	0.416034	0.00187044	0.542161	0.000849862	0.406167	0.325231	0.950406	0.234823		0.0656693	0.6107	0.3522	0.164981	0.461282	0.976344	0.736662	0.32951	0.00281154	0.0664108	0.00407673	0.448204	0.589587	0.339637	0.141769	0.187069	0.0408792
	78	STR	WEEK 2	S 1	0.791806	0.961353	0.811372	0.352574	0.761328	0.301332	0.884993	0.0172264	0.0153467	0.0234228	0.0158999	0.0213987	0.0292273	0.0239541	0.0229017	0.0165676	0.0406672	0.221187	0.335272	0.303023	0.199912	0.217398	0.130783	0.00771184	0.00486546	0.0752688	0.00254836	0.0656693		0.182295	0.361243	0.00130309	0.0101258	0.0701114	0.132072	0.385274	0.246977	0.995961	0.297968	0.00951551	0.0174962	0.374303	0.709034	0.600604	0.837267
	79	STR	WEEK 2	S 3	0.110325	0.19865	0.273228	0.0239095	0.302684	0.0181873	0.13944	0.291977	0.272912	0.348475	0.278636	0.330945	0.394834	0.352948	0.344037	0.285416	0.473679	0.911892	0.710649	0.760777	0.00910811	0.919926	0.00458153	0.180646	0.135812	0.654946	0.0900074	0.6107	0.182295		0.67332	0.0580509	0.213125	0.63163	0.862771	0.640914	0.0129573	0.183955	0.0178388	0.205278	0.29463	0.655469	0.33636	0.417278	0.123952
	80	STR	WEEK 2	S 10	0.239402	0.387254	0.499935	0.0657748	0.542161	0.0519598	0.290327	0.140407	0.129321	0.174389	0.132628	0.163668	0.203478	0.177149	0.171661	0.136569	0.255322	0.755824	0.959624	0.906732	0.0284916	0.748141	0.0155904	0.0786319	0.0559883	0.385274	0.0344818	0.3522	0.361243	0.67332		0.02068	0.095887	0.367737	0.552265	0.964235	0.038733	0.363908	0.0510984	0.0916568	0.141965	0.980382	0.589088	0.696697	0.263553
	81	STR	WEEK 3	Veh-IMI	0.000512195	0.00153663	0.00287776	3.72039e-05	0.00354133	2.38629e-05	0.000787048	0.398456	0.422691	0.336723	0.415207	0.354447	0.294962	0.332383	0.3411	0.406575	0.237391	0.044936	0.0235988	0.0279759	7.9614e-06	0.0460215	2.75679e-06	0.576194	0.68497	0.14692	0.840658	0.164981	0.00130309	0.0580509	0.02068		0.513813	0.156171	0.0848118	0.0183637	1.38729e-05	0.00132585	2.31303e-05	0.52789	0.395235	0.01938	0.0044007	0.00694564	0.000633417
	82	STR	WEEK 3	Veh-S	0.00462262	0.0116167	0.0195291	0.000488382	0.023161	0.00033195	0.00663882	0.848016	0.881568	0.758024	0.871306	0.784571	0.692957	0.751431	0.764636	0.859362	0.596587	0.175305	0.106368	0.121507	0.000127092	0.178542	4.99189e-05	0.925094	0.80465	0.424365	0.651296	0.461282	0.0101258	0.213125	0.095887	0.513813		0.443462	0.283468	0.0873118	0.000206763	0.0102731	0.000323056	0.98269	0.843487	0.0911043	0.0276704	0.0401063	0.00553009
	83	STR	WEEK 3	IMI	0.0381282	0.0779011	0.115559	0.00627591	0.131334	0.00457131	0.0505873	0.56539	0.536906	0.646616	0.545519	0.621893	0.710111	0.65286	0.640397	0.555653	0.812494	0.555168	0.395235	0.433216	0.00206379	0.561973	0.000943272	0.389638	0.310885	0.974037	0.223374	0.976344	0.0701114	0.63163	0.367737	0.156171	0.443462		0.759125	0.344406	0.00309224	0.070894	0.00447024	0.430676	0.569307	0.354823	0.149956	0.197143	0.0438724
	84	STR	WEEK 3	Venla	0.0769353	0.144922	0.204763	0.0151063	0.228908	0.011313	0.0989405	0.378199	0.355574	0.444322	0.362384	0.423946	0.497641	0.449502	0.439176	0.370432	0.586598	0.776801	0.586598	0.633173	0.00545771	0.784571	0.00265204	0.243461	0.187069	0.784016	0.127691	0.736662	0.132072	0.862771	0.552265	0.0848118	0.283468	0.759125		0.522705	0.0079107	0.133372	0.0110842	0.27386	0.381333	0.535953	0.256833	0.325231	0.0871787
	85	STR	WEEK 3	S .3	0.257742	0.412318	0.528835	0.0725953	0.572254	0.0575766	0.311229	0.128776	0.118419	0.160638	0.121507	0.150568	0.188034	0.163233	0.158074	0.125189	0.237105	0.72199	0.923946	0.871306	0.0318755	0.714423	0.0175984	0.0713445	0.0505026	0.361243	0.0308592	0.32951	0.385274	0.640914	0.964235	0.0183637	0.0873118	0.344406	0.522705		0.0431257	0.388048	0.0566378	0.0833912	0.130233	0.983844	0.620361	0.730129	0.283144
	86	STR	WEEK 3	S 1	0.371204	0.227793	0.162798	0.819233	0.144129	0.901004	0.310885	0.000426417	0.000363941	0.000651806	0.000382027	0.000575053	0.000887497	0.000672435	0.000631769	0.000404192	0.00141367	0.0175302	0.0342376	0.0290154	0.901004	0.0170595	0.723074	0.000143304	7.75499e-05	0.00342968	3.31191e-05	0.00281154	0.246977	0.0129573	0.038733	1.38729e-05	0.000206763	0.00309224	0.0079107	0.0431257		0.244922	0.906732	0.000190118	0.000435623	0.0410922	0.126078	0.0930498	0.340734
	87	STR	WEEK 3	S 3	0.787908	0.965388	0.8153	0.349962	0.765187	0.298974	0.880997	0.0174623	0.0155598	0.0237315	0.0161198	0.021684	0.0296012	0.0242689	0.0232044	0.0167956	0.0411634	0.2231	0.337814	0.305401	0.198147	0.219287	0.129503	0.00782729	0.00494163	0.0760983	0.00259059	0.0664108	0.995961	0.183955	0.363908	0.00132585	0.0102731	0.070894	0.133372	0.388048	0.244922		0.295628	0.00965489	0.0177354	0.377027	0.712805	0.604129	0.833314
	88	STR	WEEK 3	S 10	0.437042	0.276082	0.200926	0.911319	0.179008	0.99423	0.370046	0.000653503	0.000560165	0.000987223	0.00058723	0.00087404	0.00133242	0.00101757	0.000957716	0.000620348	0.00209358	0.0238649	0.0453986	0.038733	0.80913	0.023248	0.637297	0.000226028	0.000124207	0.00494163	5.41354e-05	0.00407673	0.297968	0.0178388	0.0510984	2.31303e-05	0.000323056	0.00447024	0.0110842	0.0566378	0.906732	0.295628		0.000297697	0.000667222	0.0540769	0.157649	0.118079	0.403316
	89	STR	WEEK 4	Veh-IMI	0.00432243	0.0109265	0.0184347	0.000450982	0.0218898	0.000305934	0.00622169	0.831058	0.864477	0.741574	0.854253	0.767948	0.677018	0.735027	0.748141	0.842355	0.581633	0.168518	0.10177	0.116395	0.000116591	0.171661	4.56006e-05	0.942346	0.821482	0.411906	0.666997	0.448204	0.00951551	0.205278	0.0916568	0.52789	0.98269	0.430676	0.27386	0.0833912	0.000190118	0.00965489	0.000297697		0.826548	0.0870458	0.0261858	0.0380615	0.00517669
	90	STR	WEEK 4	Veh-S	0.00835747	0.0199063	0.0323944	0.00098972	0.0379949	0.000684749	0.0117593	0.995384	0.961353	0.911892	0.971731	0.939468	0.843487	0.905013	0.918777	0.983844	0.739936	0.246683	0.156171	0.176456	0.000273466	0.250828	0.000111653	0.770711	0.656513	0.547442	0.516145	0.589587	0.0174962	0.29463	0.141965	0.395235	0.843487	0.569307	0.381333	0.130233	0.000435623	0.0177354	0.000667222	0.826548		0.135434	0.0448594	0.0633833	0.00989808
	91	STR	WEEK 4	IMI	0.249342	0.400881	0.515678	0.0694463	0.558565	0.0549802	0.301669	0.133932	0.123249	0.166742	0.126435	0.156382	0.194898	0.169412	0.164105	0.130233	0.245215	0.737207	0.940044	0.887277	0.0303067	0.729585	0.016665	0.0745637	0.0529214	0.371977	0.0324525	0.339637	0.374303	0.655469	0.980382	0.01938	0.0911043	0.354823	0.535953	0.983844	0.0410922	0.377027	0.0540769	0.0870458	0.135434		0.606148	0.714962	0.274177
	92	STR	WEEK 4	Venla	0.524117	0.745402	0.892993	0.192918	0.944648	0.159779	0.604634	0.0442498	0.0399672	0.0579557	0.0412347	0.053541	0.0703343	0.0591057	0.0568245	0.0427564	0.0937527	0.394834	0.554684	0.511021	0.0982065	0.38924	0.0597852	0.021725	0.0144049	0.159352	0.00806286	0.141769	0.709034	0.33636	0.589088	0.0044007	0.0276704	0.149956	0.256833	0.620361	0.126078	0.712805	0.157649	0.0261858	0.0448594	0.606148		0.880427	0.562948
	93	STR	WEEK 4	S .3	0.431099	0.634718	0.775693	0.146518	0.825985	0.119783	0.504077	0.0625686	0.0568245	0.0807329	0.0585284	0.0749156	0.0968963	0.0822433	0.0792451	0.0605697	0.126972	0.483548	0.659652	0.612221	0.0713445	0.477255	0.0421712	0.0318755	0.0215613	0.208653	0.0123954	0.187069	0.600604	0.417278	0.696697	0.00694564	0.0401063	0.197143	0.325231	0.730129	0.0930498	0.604129	0.118079	0.0380615	0.0633833	0.714962	0.880427		0.466131
	94	STR	WEEK 4	S 1	0.953286	0.799618	0.657036	0.468787	0.6107	0.407393	0.951558	0.00973535	0.0086073	0.0135147	0.00893834	0.0122707	0.0171261	0.0138426	0.0131936	0.00933895	0.0244049	0.153247	0.242587	0.216861	0.281528	0.150364	0.191443	0.0041416	0.00254238	0.0473692	0.00128386	0.0408792	0.837267	0.123952	0.263553	0.000633417	0.00553009	0.0438724	0.0871787	0.283144	0.340734	0.833314	0.403316	0.00517669	0.00989808	0.274177	0.562948	0.466131
	95	STR	WEEK 4	S 3	0.907879	0.668576	0.536429	0.582129	0.49444	0.512881	0.814178	0.00582839	0.00511983	0.00823501	0.00532724	0.0074378	0.0105736	0.00844593	0.00802882	0.00557883	0.0153769	0.109206	0.179475	0.158925	0.366586	0.106994	0.257439	0.00237444	0.00142414	0.0310826	0.000697272	0.0265748	0.704197	0.0869131	0.196392	0.000333756	0.00321598	0.0286478	0.0595904	0.212331	0.43619	0.700443	0.508237	0.00300058	0.00593101	0.205021	0.45167	0.366586	0.861635
	96	STR	WEEK 4	S 10	0.83275	0.600604	0.475465	0.649214	0.43619	0.576194	0.741028	0.00435163	0.00380908	0.00620821	0.00396768	0.00559107	0.00802882	0.00637181	0.00604841	0.0041603	0.0118071	0.0897349	0.150568	0.132628	0.419355	0.0878456	0.299647	0.00173129	0.00102529	0.0244049	0.000493582	0.0207588	0.634718	0.0707818	0.16542	0.000232386	0.00236324	0.022433	0.0478528	0.179475	0.49444	0.631116	0.571271	0.00220099	0.00443038	0.173021	0.396441	0.318179	0.787352
	97	STR	WEEK 5	Veh-IMI	0.00714193	0.0172599	0.028336	0.00081999	0.0333348	0.000564593	0.0101049	0.961929	0.995961	0.869598	0.985575	0.896997	0.801853	0.862771	0.876434	0.973461	0.699908	0.225576	0.141184	0.159994	0.00022291	0.229467	9.00594e-05	0.811933	0.695628	0.512416	0.551298	0.553232	0.0151361	0.270708	0.128052	0.425623	0.885564	0.533575	0.352948	0.117235	0.000357127	0.0153467	0.000549958	0.86846	0.957319	0.122027	0.0394833	0.0561732	0.00848156
	98	STR	WEEK 5	Veh-S	0.0137875	0.0313074	0.0494948	0.00180834	0.0574822	0.00127119	0.0190481	0.855388	0.822045	0.947527	0.832186	0.919926	0.983267	0.954438	0.940619	0.844053	0.876434	0.325941	0.214188	0.23969	0.000527277	0.330945	0.00022291	0.63988	0.534526	0.670683	0.40903	0.716582	0.0277211	0.383301	0.196143	0.304721	0.708496	0.694559	0.48445	0.181116	0.000824197	0.0280784	0.00124002	0.692424	0.85993	0.187792	0.0671592	0.0927699	0.0161831
	99	STR	WEEK 5	IMI	0.446908	0.283468	0.206831	0.92452	0.184432	0.992498	0.378981	0.000693672	0.000594962	0.00104615	0.000623591	0.000926676	0.00141019	0.00107818	0.00101501	0.000658616	0.00221148	0.0249093	0.047209	0.0403159	0.796267	0.0242689	0.625472	0.000240905	0.000132672	0.0051996	5.79924e-05	0.00429341	0.305742	0.0186492	0.0530978	2.48483e-05	0.000343857	0.00470581	0.0116167	0.0588164	0.893565	0.303362	0.986729	0.000316963	0.000708176	0.0561732	0.162581	0.122027	0.41273
	100	STR	WEEK 5	Venla	0.636781	0.873015	0.975768	0.255322	0.923946	0.214454	0.724158	0.0296012	0.0265748	0.0394146	0.0274683	0.0362339	0.0484222	0.0402459	0.0385979	0.0285436	0.0657748	0.309852	0.449935	0.411083	0.13638	0.305061	0.085726	0.0139535	0.0090512	0.11606	0.00491976	0.102374	0.835008	0.260178	0.480845	0.00260889	0.0180123	0.108729	0.194154	0.509164	0.172113	0.838962	0.211803	0.0169932	0.0300336	0.496268	0.869029	0.752528	0.679135
	101	STR	WEEK 5	S .3	0.423109	0.62496	0.765187	0.142749	0.8153	0.116562	0.495353	0.0645179	0.0586242	0.083135	0.0603728	0.0771758	0.0996788	0.0846819	0.0816112	0.0624674	0.130416	0.49216	0.669629	0.621893	0.0692258	0.485806	0.0408084	0.0329794	0.0223487	0.213656	0.0128794	0.191689	0.591083	0.425203	0.706883	0.0072342	0.0414492	0.201944	0.332023	0.740482	0.0904175	0.594583	0.114895	0.039346	0.0653536	0.725242	0.869598	0.989036	0.457774
	102	STR	WEEK 5	S 1	0.099383	0.0501648	0.0317612	0.325231	0.0269688	0.378981	0.0772963	2.04734e-05	1.70009e-05	3.37344e-05	1.79957e-05	2.91025e-05	4.85842e-05	3.49977e-05	3.25146e-05	1.92266e-05	8.4445e-05	0.00179963	0.00416969	0.00338283	0.52789	0.0017397	0.688161	5.7306e-06	2.81364e-06	0.000244258	1.05634e-06	0.000192262	0.0560807	0.00123695	0.00487628	3.90345e-07	8.77927e-06	0.000215592	0.000674182	0.00559107	0.449935	0.0554365	0.382907	7.9614e-06	2.09935e-05	0.00525727	0.02256	0.0151063	0.0879795
	103	STR	WEEK 5	S 3	0.590085	0.394834	0.297968	0.898714	0.268829	0.816985	0.510557	0.00150315	0.00129987	0.00221674	0.00135901	0.00197675	0.00293858	0.00228079	0.00215435	0.00143116	0.00449029	0.0431257	0.0777798	0.0672667	0.631116	0.0420985	0.477703	0.000551405	0.000312678	0.0100217	0.000142084	0.00837509	0.422273	0.0329794	0.0866482	6.32283e-05	0.000773028	0.00912715	0.0212371	0.0951713	0.72199	0.419355	0.811372	0.000715533	0.00153288	0.0912422	0.239979	0.185148	0.550333
	104	STR	WEEK 5	S 10	0.460404	0.293633	0.214987	0.942346	0.191934	0.974614	0.391232	0.000751464	0.000645062	0.00113075	0.000675932	0.00100229	0.00152167	0.00116517	0.00109728	0.000713687	0.00238006	0.0263797	0.0497451	0.0425362	0.779019	0.0257066	0.609687	0.000262418	0.000144946	0.00556661	6.36055e-05	0.00460203	0.316432	0.0197925	0.055896	2.73574e-05	0.000373887	0.00504116	0.0123704	0.0618629	0.875864	0.313997	0.968847	0.000344789	0.00076709	0.0591057	0.169412	0.127511	0.425623
	105	STR	Withd	Veh-IMI	0.000573548	0.00170629	0.00317912	4.24043e-05	0.0039053	2.72728e-05	0.000878504	0.416034	0.440887	0.352574	0.433216	0.370818	0.309508	0.348103	0.35708	0.424365	0.249935	0.0483405	0.0255643	0.0302519	9.15817e-06	0.0494948	3.19002e-06	0.59759	0.707958	0.155751	0.865046	0.174618	0.00144885	0.0622653	0.022433	0.975191	0.53405	0.16542	0.0905545	0.0199444	1.59068e-05	0.00147396	2.64406e-05	0.548405	0.41273	0.0210367	0.00484389	0.0076141	0.000708176
	106	STR	Withd	Veh-S	0.00998035	0.023379	0.0376633	0.00122471	0.044023	0.000852034	0.0139535	0.946375	0.912466	0.960777	0.922797	0.988459	0.891849	0.953862	0.967694	0.934866	0.786796	0.272597	0.174847	0.196892	0.000344789	0.277038	0.000142489	0.724158	0.612729	0.589088	0.477255	0.632658	0.0206015	0.323812	0.159352	0.362003	0.795709	0.611714	0.41562	0.146518	0.000545637	0.0208775	0.000830545	0.779019	0.950982	0.152212	0.0517865	0.0725953	0.0117832
	107	STR	Withd	IMI	0.232275	0.132072	0.0900074	0.596587	0.0783876	0.670683	0.189004	0.000134968	0.000113932	0.000212611	0.000119996	0.000185897	0.000296074	0.000219833	0.000205612	0.000127457	0.000488382	0.00751748	0.0157136	0.0130881	0.85993	0.00729631	0.957319	4.21478e-05	2.1934e-05	0.00127119	8.89423e-06	0.00102529	0.144922	0.00539805	0.0180123	3.54224e-06	6.22946e-05	0.00113642	0.00314992	0.02029	0.763532	0.143536	0.675961	5.69618e-05	0.000138088	0.0192318	0.0673743	0.0478528	0.210223
	108	STR	Withd	Venla	0.348475	0.531676	0.66332	0.109206	0.711188	0.0881135	0.413142	0.0867806	0.0792451	0.110325	0.0814853	0.102828	0.130966	0.112266	0.108412	0.0841636	0.168741	0.582129	0.771817	0.721449	0.0508423	0.575208	0.0291742	0.0458651	0.0316472	0.268204	0.0186852	0.242296	0.500394	0.508701	0.810812	0.0107487	0.0570118	0.254419	0.404536	0.845751	0.0673743	0.503616	0.0867806	0.0542566	0.0878456	0.82993	0.763532	0.880427	0.379372
	109	STR	Withd	S .3	0.52789	0.749785	0.897569	0.194898	0.949254	0.161499	0.608675	0.0436472	0.0394146	0.0571995	0.0406672	0.0528333	0.0694463	0.058337	0.0560807	0.0421712	0.0926301	0.391632	0.550816	0.507311	0.099383	0.386066	0.0605697	0.0213987	0.0141776	0.157649	0.00792748	0.140213	0.713344	0.333465	0.585107	0.00432243	0.0272676	0.14833	0.254419	0.616285	0.127511	0.717122	0.159352	0.0258018	0.0442498	0.602114	0.995384	0.875864	0.566857
	110	STR	Withd	S 1	0.176918	0.0966071	0.0642068	0.493071	0.0554365	0.560998	0.141769	7.20378e-05	6.04664e-05	0.000115254	6.37949e-05	0.000100307	0.000162373	0.000119308	0.000111331	6.78981e-05	0.000272716	0.00469534	0.0101677	0.00839275	0.73939	0.00455093	0.918203	2.16613e-05	1.10482e-05	0.000736135	4.36222e-06	0.000588768	0.106681	0.00332126	0.0117354	1.69286e-06	3.24149e-05	0.000655203	0.00189309	0.0132999	0.647655	0.105591	0.565879	2.95551e-05	7.37599e-05	0.0125718	0.047209	0.0328617	0.158925
	111	STR	Withd	S 3	0.287047	0.45167	0.57373	0.0839055	0.618831	0.0669447	0.344406	0.112755	0.103437	0.141574	0.106212	0.132443	0.166521	0.143931	0.139247	0.109525	0.211539	0.672264	0.870737	0.818671	0.0375973	0.664895	0.0210367	0.0614626	0.0431257	0.327009	0.0260413	0.297298	0.423109	0.593582	0.910745	0.0153164	0.0756234	0.311229	0.479946	0.946375	0.0505026	0.426042	0.0658805	0.0721384	0.114068	0.930266	0.668576	0.781238	0.314344
	112	STR	Withd	S 10	0.241425	0.390036	0.503155	0.0665173	0.545519	0.05257	0.292639	0.139054	0.128052	0.172793	0.131334	0.162148	0.201689	0.175535	0.170084	0.135246	0.253218	0.751979	0.95559	0.902722	0.0288574	0.744308	0.0158065	0.0777798	0.055345	0.382513	0.0340554	0.349589	0.363908	0.669629	0.995961	0.0204063	0.0948862	0.365054	0.548886	0.968271	0.039209	0.366586	0.0517001	0.0906917	0.140601	0.984421	0.592582	0.700443	0.265717
[truncated: 18 more columns]
